# Supplementary material for: De novo genome assembly of the marine teleost, bluefin trevally (Caranx melampygus)
Source: G3 (Bethesda). 2021 Jul 14;11(10):jkab229. doi: 10.1093/g3journal/jkab229 (PMC8473972; doi:10.1093/g3journal/jkab229)
Supplement: jkab229_Supplementary_Methods [file jkab229_supplementary_methods.zip]

Archive with 3 entries (2 files):
- Supplement/
- Supplement/SuppMethods.pdf
- __MACOSX/Supplement/._SuppMethods.pdf
